# Supplementary material for: Emergence of microbial diversity due to cross-feeding interactions in a spatial model of gut microbial metabolism
Source: BMC Syst Biol. 2017 May 16;11:56. doi: 10.1186/s12918-017-0430-4 (PMC5434578; doi:10.1186/s12918-017-0430-4)
Supplement: Supplementary file 6 — Microsoft Excel File with all reactions and metabolites of the genome scale model of Lactobacillus plantarum [28], extended with proprionate fermentation, butyrate fermentation, the acrylate pathway, and the Wood-Ljungdahl pathway. (XLS 94 kb) [file 12918_2017_430_MOESM6_ESM.xls]

## Sheet: Reactions
2HXICDH
2HXICDH_back
2MBALDH
2MBALDH_back
2MBALt
2MBALt_back
2MBAt6
2MBAt6_back
2MBDH
2MBDH_back
2MBOLt
2MBOLt_back
2MPALDH
2MPALDH_back
2MPALt
2MPALt_back
2MPAt6
2MPAt6_back
2MPDH
2MPDH_back
2MPOLt
2MPOLt_back
2hxict6
2hxict6_back
3MBALDH
3MBALDH_back
3MBALt
3MBALt_back
3MBAt6
3MBAt6_back
3MBDH
3MBDH_back
3MBOLt
3MBOLt_back
3MOBDC
3MOPDC
4MOPDC
4MT2ODC
AALDH
AALDH_back
ABTA
ACACT1
ACALD
ACALD_back
ACALDt
ACALDt_back
ACCOAC
ACGALpts
ACGAMT
ACGApts
ACGK
ACHBS
ACKr
ACKr_back
ACLDC
ACLS
ACNML
ACODA
ACOTA
ACOTA_back
ACPS2
ACTNdiff
ACTNdiff_back
ACTPASE
ACt6
ACt6_back
ADA
ADCL
ADCS
ADD
ADEt2
ADEt2_back
ADK1
ADK1_back
ADK2
ADK2_back
ADPDS
ADPRDP
ADPT
ADPTA
ADPTA_back
ADSK
ADSL1
ADSL2
ADSS
AEPPT
AEPabc
AGAT_LPL
AGDC
AGPR
AGPR_back
AHCYSNS
AHMMPS
AICART
AICART_back
AIRC
AKGTA3
AKGTA3_back
ALALAC
ALALAC_back
ALAR
ALAR_back
ALATA_L
ALATA_L_back
ALATA_Lr
ALATA_Lr_back
ALATRS
ALAt2
ALCD19
ALCD19_back
ALCD2x
ALCD2x_back
ALDD2x
ALDD8x
ALOX
AMAA
AMANAPE
AMANK
ANPRT
ANS1
APAT
APAT_back
ARAB-Lt
ARAB-Lt_back
ARAI
ARAI_back
ARGSL
ARGSL_back
ARGSS
ARGTRS
ARGt2
ASAD
ASAD_back
ASNN
ASNS1
ASNS2
ASNTRS
ASNt2
ASP1DC
ASPCT
ASPK
ASPK_back
ASPR
ASPR_back
ASPT
ASPTA1
ASPTA1_back
ASPTA2
ASPTA2_back
ASPTA4
ASPTA4_back
ASPTA5
ASPTA5_back
ASPTA6
ASPTA6_back
ASPTRS
ASPt2
ATPM
ATPPRT
ATPS3r
ATPS3r_back
BTDD-RR
BTDD-RR_back
BTDt1-RR
BTDt1-RR_back
BTMAT1
BTNt2i
BZALt
BZALt_back
CAT
CBPS
CDPMEK
CELBpts
CFAS180
CGPT
CHLabc
CHLt6
CHLt6_back
CHORM
CHORS
CITL
CITLACap
CITt6
CITt6_back
CLPNS_LPL
CLPNS_LPL_back
CMLDC
CMPDC
CO2t
CO2t_back
CPSS_LPL2
CPSS_LPL2_back
CRCT
CRPT_25
CSND
CSNt6
CSNt6_back
CTPS1_#1
CTPS2
CYSS
CYSTGL
CYSTL
CYSTRS
CYSt2
CYTB_B2
CYTDK1
CYTDK2
CYTDK3
CYTK1
CYTK1_back
CYTK2
CYTK2_back
D-LACt2
D-LACt2_back
DADNK
DAGGT_LPL
DAGK_LPL
DAHPS
DALTAL
DAPDC
DAPE
DAPE_back
DARTAL
DASYN_LPL
DASYN_LPL_back
DB4PS
DDGLK
DDMAT5
DEMAT4
DGNSK
DHAPT
DHAt
DHAt_back
DHDPRy
DHDPS
DHFOR2
DHFOR2_back
DHFR
DHFR_back
DHFS
DHNPA
DHORD6
DHORD6_back
DHORTS
DHORTS_back
DHPS3
DHQD
DHQD_back
DHQS
DIACTt
DIACTt_back
DINSK
DMATT
DNAS_LPL
DNMPPA
DNTPPA
DPCOAK
DPMVD
DPR
DRBK
DRIBt2
DRPA
DTMPK
DTMPK_back
DURIK1
DURIPP
DURIPP_back
DUTPDP
DXPS
ENO
ENO_back
EPPP
ETOHt1
ETOHt1_back
EX_2aeppn(e)
EX_2aeppn(e)_back
EX_2hxic-L(e)
EX_2hxic-L(e)_back
EX_2mba(e)
EX_2mba(e)_back
EX_2mbal(e)
EX_2mbal(e)_back
EX_2mbol(e)
EX_2mbol(e)_back
EX_2mpa(e)
EX_2mpa(e)_back
EX_2mpal(e)
EX_2mpal(e)_back
EX_2mpol(e)
EX_2mpol(e)_back
EX_34hplac(e)
EX_34hplac(e)_back
EX_3mba(e)
EX_3mba(e)_back
EX_3mbal(e)
EX_3mbal(e)_back
EX_3mbol(e)
EX_3mbol(e)_back
EX_4abut(e)
EX_4abut(e)_back
EX_4abz(e)
EX_4abz(e)_back
EX_ac(e)
EX_ac(e)_back
EX_acald(e)
EX_acald(e)_back
EX_acgala(e)
EX_acgala(e)_back
EX_acgam(e)
EX_acgam(e)_back
EX_actn-R(e)
EX_actn-R(e)_back
EX_ade(e)
EX_ade(e)_back
EX_ala-L(e)
EX_ala-L(e)_back
EX_arab-L(e)
EX_arab-L(e)_back
EX_arg-L(e)
EX_arg-L(e)_back
EX_asn-L(e)
EX_asn-L(e)_back
EX_asp-L(e)
EX_asp-L(e)_back
EX_btd-RR(e)
EX_btd-RR(e)_back
EX_btn(e)
EX_btn(e)_back
EX_but(e)		added, butyrate fermentation	->Butyrate[e]
EX_but(e)_back		added, butyrate fermentation	Butyrate[e]->
EX_bzal(e)
EX_bzal(e)_back
EX_cellb(e)
EX_cellb(e)_back
EX_chol(e)
EX_chol(e)_back
EX_cit(e)
EX_cit(e)_back
EX_co(e)		added, Wood-Ljunghdahl pathway	->co[e]
EX_co(e)_back		added, Wood-Ljunghdahl pathway	co[e]->
EX_co2(e)
EX_co2(e)_back
EX_csn(e)
EX_csn(e)_back
EX_cys-L(e)
EX_cys-L(e)_back
EX_dcyt(e)
EX_dcyt(e)_back
EX_dha(e)
EX_dha(e)_back
EX_diact(e)
EX_diact(e)_back
EX_drib(e)
EX_drib(e)_back
EX_etoh(e)
EX_etoh(e)_back
EX_fol(e)
EX_fol(e)_back
EX_for(e)
EX_for(e)_back
EX_fru(e)
EX_fru(e)_back
EX_fuc-L(e)
EX_fuc-L(e)_back
EX_galt(e)
EX_galt(e)_back
EX_glc(e)
EX_glc(e)_back
EX_glcn-D(e)
EX_glcn-D(e)_back
EX_gln-L(e)
EX_gln-L(e)_back
EX_glu-L(e)
EX_glu-L(e)_back
EX_gly(e)
EX_gly(e)_back
EX_glyb(e)
EX_glyb(e)_back
EX_glyc(e)
EX_glyc(e)_back
EX_glyclt(e)
EX_glyclt(e)_back
EX_gua(e)
EX_gua(e)_back
EX_h(e)
EX_h(e)_back
EX_h2(e)
EX_h2(e)_back
EX_h2o(e)
EX_h2o(e)_back
EX_his-L(e)
EX_his-L(e)_back
EX_hista(e)
EX_hista(e)_back
EX_hxan(e)
EX_hxan(e)_back
EX_ile-L(e)
EX_ile-L(e)_back
EX_imlac(e)
EX_imlac(e)_back
EX_indlac(e)
EX_indlac(e)_back
EX_ins(e)
EX_ins(e)_back
EX_lac-D(e)
EX_lac-D(e)_back
EX_lac-L(e)
EX_lac-L(e)_back
EX_lcts(e)
EX_lcts(e)_back
EX_leu-L(e)
EX_leu-L(e)_back
EX_lys-L(e)
EX_lys-L(e)_back
EX_mal-L(e)
EX_mal-L(e)_back
EX_malt(e)
EX_malt(e)_back
EX_man(e)
EX_man(e)_back
EX_melib(e)
EX_melib(e)_back
EX_met-L(e)
EX_met-L(e)_back
EX_methal(e)
EX_methal(e)_back
EX_mn2(e)
EX_mn2(e)_back
EX_mnl(e)
EX_mnl(e)_back
EX_na1(e)
EX_na1(e)_back
EX_nac(e)
EX_nac(e)_back
EX_nh4(e)
EX_nh4(e)_back
EX_no2(e)
EX_no2(e)_back
EX_no3(e)
EX_no3(e)_back
EX_o2(e)
EX_o2(e)_back
EX_orot(e)
EX_orot(e)_back
EX_pacald(e)
EX_pacald(e)_back
EX_pea(e)
EX_pea(e)_back
EX_phe-L(e)
EX_phe-L(e)_back
EX_phenol(e)
EX_phenol(e)_back
EX_phlac(e)
EX_phlac(e)_back
EX_pi(e)
EX_pi(e)_back
EX_pnto-R(e)
EX_pnto-R(e)_back
EX_pro-L(e)
EX_pro-L(e)_back
EX_propionate		added, propionate fermentation	->Propionate[e]
EX_propionate_back		added, propionate fermentation	Propionate[e]->
EX_ptrc(e)
EX_ptrc(e)_back
EX_pydam(e)
EX_pydam(e)_back
EX_pydxn(e)
EX_pydxn(e)_back
EX_pyr(e)
EX_pyr(e)_back
EX_rib-D(e)
EX_rib-D(e)_back
EX_ribflv(e)
EX_ribflv(e)_back
EX_sbt-D(e)
EX_sbt-D(e)_back
EX_ser-L(e)
EX_ser-L(e)_back
EX_so4(e)
EX_so4(e)_back
EX_spmd(e)
EX_spmd(e)_back
EX_succ(e)
EX_succ(e)_back
EX_sucr(e)
EX_sucr(e)_back
EX_thm(e)
EX_thm(e)_back
EX_thr-L(e)
EX_thr-L(e)_back
EX_thymd(e)
EX_thymd(e)_back
EX_tre(e)
EX_tre(e)_back
EX_trp-L(e)
EX_trp-L(e)_back
EX_tyr-L(e)
EX_tyr-L(e)_back
EX_ura(e)
EX_ura(e)_back
EX_val-L(e)
EX_val-L(e)_back
EX_xan(e)
EX_xan(e)_back
F1PK
FABM1
FABM1_back
FABM2
FABM2_back
FBA
FBA_back
FFSD
FLVR
FMETDF
FMNAT
FOLt
FOLt_back
FORt2
FORt2_back
FRDx
FRDx_back
FRUK
FRUpts
FTHFCL
FTHFL
FUCt
FUCt_back
FUM
FUM_back
G1PACT
G1PTMT
G3PCT
G3PD1
G3PD1_back
G3PO
G5SADs
G5SADs_back
G5SD
G6PDA
G6PDHy
G6PDHy_back
G6PI
G6PI_back
GABAt6
GABAt6_back
GALK2
GALM
GALM_back
GALS3
GALSZ
GALT
GALT_back
GALTpts
GALU
GALU_back
GAPD
GAPD_back
GARFT
GARFT_back
GAT1_LPL
GCALDD
GF6PTA
GHMT
GHMT_back
GK1
GK1_back
GK2
GK2_back
GLCNt2
GLCNt2_back
GLCP
GLCS1
GLCpts
GLGC
GLNS
GLNTAL
GLNTAL_back
GLNabc
GLTAL
GLU5K
GLUCYSL
GLUDC
GLUDy
GLUDy_back
GLUPRT
GLUR
GLUR_back
GLUTRS
GLUt2
GLYBabc
GLYBt6
GLYBt6_back
GLYCK
GLYCLTt2r
GLYCLTt2r_back
GLYCt1
GLYK
GLYTRS
GLYt2
GMPR
GMPS2
GNK
GPDDA1
GPDDA2
GPDDA3
GPDDA4
GPDDA5
GRTAL
GRTT
GSHPO
GTHRD
GTHRD_back
GTPCI
GTPDPK
GUAPRT
GUAt2
H2Ot5
H2Ot5_back
HBUHL1
HBUR1
HCO3E
HCO3E_back
HCYSMT
HDDHL5
HDDR5
HDEHL4
HDER4
HDMAT7
HEMAT2
HETZK
HEX1
HHDHL7
HHDR7
HHYHL2
HHYR2
HIBD
HISDC
HISTA
HISTA_back
HISTAap
HISTAap_back
HISTD
HISTP
HISTRS
HISt2
HMGCOAR
HMGCOAR_back
HMGCOAS
HMGCOAS_back
HMPK1
HOCHL3
HOCR3
HODHL8
HODR8
HP3MO
HPHLDH
HPHLDH_back
HPLACt6
HPLACt6_back
HPPK
HSAT
HSAT_back
HSDy
HSDy_back
HSK
HSTPT
HTDHL6
HTDR6
HXANt2
HXPRT
HYPOE
IG3PS
IGPDH
IGPS
ILDH
ILDH_back
ILETA
ILETA_back
ILETRS
ILEabc
ILEt6
ILEt6_back
IMLACt6
IMLACt6_back
IMLDH
IMLDH_back
IMPC
IMPC_back
IMPD
INDLACt
INS2D
INSt2r
INSt2r_back
IPDDI
IPDDI_back
L-LACt2
L-LACt2_back
LACZ
LAR
LAR_back
LCAD
LCAD_back
LCTSt6
LCTSt6_back
LDH_D
LDH_D_back
LDH_L
LDH_L_back
LEUTA
LEUTA_back
LEUTRS
LEUabc
LEUt6
LEUt6_back
LOXD
LOXL
LPGS_LPL
LTAS_LPL
LYSTRS
LYSt6
LYSt6_back
M1PD
M1PD_back
MACPMT
MALLAC
MALLACap
MALP
MALP_back
MALT
MALTAT
MALTabc
MALt6
MALt6_back
MAN6PI
MAN6PI_back
MANpts
MCMAT2
MCMAT3
MCMAT4
MCMAT5
MCMAT6
MCMAT7
MCMAT8
MDH
MDH_back
ME1x
MELIBt2
METACH
METACH_back
METAT
METFR
METFR_back
METHALt
METHALt_back
METS
METTA
METTA_back
METTRS
METt2
MEVK
MGDS
MI1PP
MNLpts
MNabc
MOADCST
MOCOS
MOCOS_back
MPTS
MTAN
MTHFC
MTHFC_back
MTHFD
MTHFD_back
MTHPTGHM
NACUP
NADH4
NADK
NADN
NADS1
NAPRT
NDPK1
NDPK1_back
NDPK2
NDPK2_back
NDPK3
NDPK3_back
NDPK4
NDPK4_back
NDPK5
NDPK5_back
NDPK6
NDPK6_back
NDPK7
NDPK7_back
NDPK8
NDPK8_back
NDPK9
NDPK9_back
NH3t
NH3t_back
NH4DIS
NH4DIS_back
NH4DISex
NH4DISex_back
NNAMr
NNAMr_back
NNAT
NO2t3
NO3abc
NOX1
NOX2
NPPDO
NPR
NTRARx
NTRARy
O2t
O2t_back
OCBT
OCBT_back
OCDMAT8
OCMAT3
OMPDC
OPHBDC
ORNTAC
ORNTAC_back
OROt6
OROt6_back
ORPT
ORPT_back
P5CD
P5CRr
P5CRr_back
PABAt
PABAt_back
PACALDt
PACALDt_back
PACTH
PAPPT5
PC
PDE1
PDE2
PDE3
PDE4
PDE5
PDH
PDXt2
PEAt
PEAt_back
PFK
PFL
PFL_back
PGAMT
PGAMT_back
PGCD
PGDH
PGGH
PGGT4
PGI
PGI_back
PGK
PGK_back
PGL
PGLYCP
PGM
PGM_back
PGMT
PGMT_back
PGMT_B
PGMT_B_back
PGPP_LPL
PGSA_LPL
PGSA_LPL_back
PHENt
PHENt_back
PHETA1
PHETA1_back
PHETRS
PHEt6
PHEt6_back
PHLACt
PHLDH
PHLDH_back
PHPDC
PHPYROX
PIabc
PIt6
PIt6_back
PKL
PKL_back
PMANM
PMANM_back
PMEVK
PMPK
PNS1
PNS2
PNS3
PNS4
PNTK
PNTOt2
PNTOt2_back
PPA
PPCDC
PPCK
PPIK
PPM2
PPM2_back
PPN13D
PPN13D_back
PPNCL
PPND
PPS
PRAGS
PRAI
PRAI_back
PRAIS
PRAMPC
PRASCS
PRASCS_back
PRATPP
PRFGS
PRMICI
PRMICI_back
PROTRS
PROTS_LPL_v6.0
PROt2
PRPPS
PRPPS_back
PSCVT
PSCVT_back
PSERT
PSP_L
PSUDS
PTAr
PTAr_back
PTPAT
PTPAT_back
PTRCabc
PUNP1
PUNP1_back
PUNP2
PUNP2_back
PUNP3
PUNP3_back
PUNP4
PUNP4_back
PUNP5
PUNP5_back
PUNP6
PUNP6_back
PUNP7
PUNP7_back
PYDAMK
PYDAMt
PYDAMt_back
PYDXK
PYDXPP
PYK
PYRNS1
PYROX
PYRt2
PYRt2_back
PZS
RAFGH
RBFK
RBK
RBLK1
RBLK2
RBP4E
RBP4E_back
RBT5PDHy
RBT5PDHy_back
RHC
RIBFLVt2
RIBt2
RMI
RMI_back
RMK
RMPA
RMPA_back
RNAS_LPL
RNDR1
RNDR2
RNDR3
RNDR4
RNTR1
RNTR2
RNTR3
RNTR4
RPE
RPE_back
RPI
RPI_back
SADT1
SBTD
SBTD_back
SBTD_D
SBTD_L_#1
SBTPD
SBTPD_back
SBTpts
SDPDS
SDPTA
SDPTA_back
SERAT
SERAT_back
SERD_D
SERD_L
SERTRS
SERt6
SERt6_back
SHK3D
SHK3D_back
SHKK
SHSL5
SO4t4
SO4t4_back
SPMDabc
SSALx
SSALy
SUCCt6
SUCCt6_back
SUCD3BC
SUCD3BC_back
SUCH
SUCpts
TAL
TAL_back
TAPGL4
TARTD
TDMAT6
TDPDRE
TDPDRE_back
TDPDRR
TDPDRR_back
TDPGDH
THDPS
THFGLUS
THFGLUS_back
THMDt2
THMabc
THRA
THRA_back
THRD_L
THRS
THRTRS
THRt2
THZPSN2
TKT1
TKT1_back
TKT2
TKT2_back
TMDK1
TMDK2
TMDPK
TMDS
TMPKr
TMPKr_back
TMPPP
TPI
TPI_back
TPL
TRDR
TRE6PH
TREpts
TRPS1
TRPTRS
TRPt6
TRPt6_back
TYRTA
TYRTA_back
TYRTRS
TYRt6
TYRt6_back
UAAGDS
UAAGLS1
UAG2E
UAG2E_back
UAGCVT
UAGDP
UAGPT5
UAMAGS
UAMAS
UAPGR
UDCPDP
UDCPDPS
UDCPK
UDPG4E
UDPG4E_back
UDPGALM
UGMDDS2
UNAGAMAMT
UPPRT
URAt2
URIDK1
URIDK2
URIK1
URIK2
URIK3
VALTA
VALTA_back
VALTRS
VALabc
VALt6
VALt6_back
XANt2
XPPT
YUMPS
YUMPS_back
biomass_LPL6.0
kaasIII
3-Hydroxybutanoyl-CoA:NAD+oxidoreductase		added, butyrate fermentation	aacoa[c]+5h[c]+nadh[c]->nad[c]+(S)-3-hydroxybutanoyl-CoA[c]	EC 1.1.1.35
3-Hydroxybutanoyl-CoA:NAD+oxidoreductase_back		added, butyrate fermentation	nad[c]+(S)-3-hydroxybutanoyl-CoA[c]->aacoa[c]+5h[c]+nadh[c]	EC 1.1.1.35
3-Hydroxybutanoyl-CoA_hydro-lyase		added, butyrate fermentation	(S)-3-hydroxybutanoyl-CoA[c]->h2o[c]+Crotonoyl-CoA[c]	EC 4.2.1.17
3-Hydroxybutanoyl-CoA_hydro-lyase_back		added, butyrate fermentation	h2o[c]+Crotonoyl-CoA[c]->(S)-3-hydroxybutanoyl-CoA[c]	EC 4.2.1.17
Butanoyl-CoA:NAD+trans-2-oxidoreductase		added, butyrate fermentation	nadh[c]+h[c]+Crotonoyl-CoA[c]->nad[c]+Butanoyl-Coa[c]	EC 1.3.1.44
Butanoyl-CoA:NAD+trans-2-oxidoreductase_back		added, butyrate fermentation	nad[c]+Butanoyl-Coa[c]->nadh[c]+h[c]+Crotonoyl-CoA[c]	EC 1.3.1.44
Butanoyl-CoA:phosphate_butanoyltransferase		added, butyrate fermentation	pi[c]+Butanoyl-CoA[c]->coa[c]+Butanoylphosphate[c]+2h[c]	EC 2.3.1.19
Butanoyl-CoA:phosphate_butanoyltransferase_back		added, butyrate fermentation	coa[c]+Butanoylphosphate[c]+2h[c]->pi[c]+Butanoyl-CoA[c]	EC 2.3.1.19
Butyrate_kinase		added, butyrate fermentation	Butanoylphosphate[c]+adp[c]->Butyrate[c]+atp[c]+h[c]	EC 2.7.2.7
Butyrate_kinase_back		added, butyrate fermentation	Butyrate[c]+atp[c]+h[c]->Butanoylphosphate[c]+adp[c]	EC 2.7.2.7
Butyrate_transport		added, butyrate fermentation	Butyrate[c]+h[c]->Butyrate[e]+h[e]
Butyrate_transport_back		added, butyrate fermentation	Butyrate[e]+h[e]->Butyrate[c]+h[c]
Butanoyl-CoA:acetate_CoA-transferase		added, butyrate fermentation	ac[c]+Butanoyl-CoA[c]->accoa[c]+Butyrate[c]+3h[c]	EC 2.8.3.8
Butanoyl-CoA:acetate_CoA-transferase_back		added, butyrate fermentation	accoa[c]+Butyrate[c]+3h[c]->ac[c]+Butanoyl-CoA[c]	EC 2.8.3.8
Succinate:CoA_ligase		added, propionate fermentation	succ[c]+coa[c]+atp[c]->adp[c]+pi[c]+succoa[c]	EC 6.2.1.5
Succinate:CoA_ligase_back		added, propionate fermentation	adp[c]+pi[c]+succoa[c]->succ[c]+coa[c]+atp[c]	EC 6.2.1.5
(R)-Methylmalonyl-CoA-carbonylmutase		added, propionate fermentation	succoa[c]+5h[c]->(R)-Methylmalonyl-CoA[c]	EC 5.4.99.2
(R)-Methylmalonyl-CoA-carbonylmutase_back		added, propionate fermentation	(R)-Methylmalonyl-CoA[c]->succoa[c]+5h[c]	EC 5.4.99.2
Methylmalonyl-CoA_epimerase		added, propionate fermentation	(R)-Methylmalonyl-CoA[c]->(S)-Methylmalonyl-CoA[c]	EC 5.1.99.1
Methylmalonyl-CoA_epimerase_back		added, propionate fermentation	(S)-Methylmalonyl-CoA[c]->(R)-Methylmalonyl-CoA[c]	EC 5.1.99.1
(S)-methylmalonyl-CoA_carboxy-lyase		added, propionate fermentation	(S)-Methylmalonyl-CoA[c]->co2[c]+Propanoyl-CoA[c]	EC 4.1.1.41
(S)-methylmalonyl-CoA_carboxy-lyase_back		added, propionate fermentation	co2[c]+Propanoyl-CoA[c]->(S)-Methylmalonyl-CoA[c]	EC 4.1.1.41
Propanoate:CoA_ligase		added, propionate fermentation	Propanoyl-CoA[c]+adp[c]+pi[c]->atp[c]+coa[c]+3h[c]+Propionate[c]	EC 6.1.2.13
Propanoate:CoA_ligase_back		added, propionate fermentation	atp[c]+coa[c]+3h[c]+Propionate[c]->Propanoyl-CoA[c]+adp[c]+pi[c]	EC 6.1.2.13
Acetyl-CoA:propanoate_CoA-transferase		added, propionate fermentation	ac[c]+Propanoyl-CoA[c]->accoa[c]+3h[c]+Propionate[c]	EC 2.8.3.1
Acetyl-CoA:propanoate_CoA-transferase_back		added, propionate fermentation	accoa[c]+3h[c]+Propionate[c]->ac[c]+Propanoyl-CoA[c]	EC 2.8.3.1
Propionate_Transport		added, propionate fermentation	Propionate[c]+h[c]->Propionate[e]+h[e]
Propionate_Transport_back		added, propionate fermentation	Propionate[e]+h[e]->Propionate[c]+h[c]
lactoyl-CoA:propanoate_CoA-transferase		added, acrylate pathway	lac-L[c]+Propanoyl-CoA[c]+h[c]->Propionate[c]+Lactoyl-CoA[c]	EC 2.8.3.1
lactoyl-CoA:propanoate_CoA-transferase_back		added, acrylate pathway	Propionate[c]+Lactoyl-CoA[c]->lac-L[c]+Propanoyl-CoA[c]+h[c]	EC 2.8.3.1
Lactoyl-CoA_hydro-lyase		added, acrylate pathway	Lactoyl-CoA[c]->h2o[c]+Acryloyl-CoA[c]	EC 4.2.1.54
Lactoyl-CoA_hydro-lyase_back		added, acrylate pathway	h2o[c]+Acryloyl-CoA[c]->Lactoyl-CoA[c]	EC 4.2.1.54
Acrylyl-CoA_reductase		added, acrylate pathway	Acryloyl-CoA[c]+nadh[c]+h[c]->Propanoyl-CoA+nad[c]	EC 1.3.99.3
Acrylyl-CoA_reductase_back		added, acrylate pathway	Propanoyl-CoA+nad[c]->Acryloyl-CoA[c]+nadh[c]+h[c]	EC 1.3.99.3
formate dehydrogenase_nadph		added, Wood-Ljunghdahl pathway	for[c]+nadp[c]->co2[c]+nadph[c]	EC 1.2.1.43A
formate dehydrogenase_nadph_back		added, Wood-Ljunghdahl pathway	co2[c]+nadph[c]->for[c]+nadp[c]	EC 1.2.1.43A
5-Methyltetrahydrofolate:Corrinoid_Co-methyltransferas_na_dependent		added, Wood-Ljunghdahl pathway	5mthf[c]+na1[c]+Corrinoid[c]->na1[e]+thf[c]+Methylcorrinoid[c]	EC 2.3.1.169
5-Methyltetrahydrofolate:Corrinoid_Co-methyltransferas_na_dependent_back		added, Wood-Ljunghdahl pathway	na1[e]+thf[c]+Methylcorrinoid[c]->5mthf[c]+na1[c]+Corrinoid[c]	EC 2.3.1.169
CO dehydrogenase		added, Wood-Ljunghdahl pathway	h2o[c]+co[c]->co2[c]+h2[c]	EC 1.2.7.4
CO dehydrogenase_back		added, Wood-Ljunghdahl pathway	co2[c]+h2[c]->h2o[c]+co[c]	EC 1.2.7.4
acetyl-CoA:corrinoid protein O-acetyltransferase		added, Wood-Ljunghdahl pathway	accoa[c]+h[c]+Corrinoid[c]->coa[c]+co[c]+Methylcorrinoid[c]	EC 2.3.1.169
acetyl-CoA:corrinoid protein O-acetyltransferase_back		added, Wood-Ljunghdahl pathway	coa[c]+co[c]+Methylcorrinoid[c]->accoa[c]+h[c]+Corrinoid[c]	EC 2.3.1.169
CO transport		added, Wood-Ljunghdahl pathway	co[c]->co[e]
CO transport_back		added, Wood-Ljunghdahl pathway	co[e]->co[c]
H2 transport		added, Wood-Ljunghdahl pathway	h2[c]->h2[e]
H2 transport_back		added, Wood-Ljunghdahl pathway	h2[e]->h2[c]
F1F0ATPS_na_dependent		added, Wood-Ljunghdahl pathway	adp[c]+h[c]+na1[e]+pi[c]->atp[c]+h2o[c]+na1[c]	energy generation of Wood-ljungdahl pathway by unknown respiratory process. Possibly via na-dependent F1F0ATPS (Ragsdale and Pierce. Biochim Biophys Acta. 2008 Dec;1784(12):1873-98)
F1F0ATPS_na_dependent_back		added, Wood-Ljunghdahl pathway	atp[c]+h2o[c]+na1[c]->adp[c]+h[c]+na1[e]+pi[c]	energy generation of Wood-ljungdahl pathway by unknown respiratory process. Possibly via na-dependent F1F0ATPS (Ragsdale and Pierce. Biochim Biophys Acta. 2008 Dec;1784(12):1873-98)

## Sheet: Metabolites
10fthf[c]
13dpg[c]
13ppd[c]
1pyr5c[c]
23dhdp[c]
25aics[c]
26dap-LL[c]
26dap-M[c]
2aeppn[c]
2aeppn[e]
2ahbut[c]
2ahhmd[c]
2ahhmp[c]
2beacp[c]
2c25dho[c]
2chdeacp[c]
2cocdacp[c]
2cpr5p[c]
2dda7p[c]
2ddg6p[c]
2ddglcn[c]
2dhp[c]
2dr1p[c]
2dr5p[c]
2hxic-L[c]
2hxic-L[e]
2ins[c]
2mahmp[c]
2mba[c]
2mba[e]
2mbal[c]
2mbal[e]
2mbol[c]
2mbol[e]
2mop[c]
2mpa[c]
2mpa[e]
2mpal[c]
2mpal[e]
2mpol[c]
2mpol[e]
2obut[c]
2oph[c]
2p4c2me[c]
2pg[c]
2pglyc[c]
2tddacp[c]
2tdeacp[c]
2thdeacp[c]
2theacp[c]
2tocdacp[c]
2toceacp[c]
2ttdeacp[c]
34dhpha[c]
34hplac[c]
34hplac[e]
34hpp[c]
35ccmp[c]
35cdamp[c]
35cgmp[c]
35cimp[c]
3dhq[c]
3dhsk[c]
3hbacp[c]
3hddacp[c]
3hdeacp[c]
3hhacp[c]
3hmp[c]
3hocacp[c]
3hocdacp[c]
3hpaacp[c]
3hppnl[c]
3htdacp[c]
3ig3p[c]
3mba[c]
3mba[e]
3mbal[c]
3mbal[e]
3mbol[c]
3mbol[e]
3mob[c]
3mop[c]
3ophb[c]
3oxddacp[c]
3oxdeacp[c]
3oxhacp[c]
3oxhdacp[c]
3oxocacp[c]
3oxocdacp[c]
3oxtdacp[c]
3pg[c]
3php[c]
3psme[c]
4abut[c]
4abut[e]
4abz[c]
4abz[e]
4adcho[c]
4ahmmp[c]
4ampm[c]
4c2me[c]
4coum[c]
4h2oxg[c]
4hglu[c]
4hphac[c]
4met2obut[c]
4mhetz[c]
4mop[c]
4mpetz[c]
4pasp[c]
4ppan[c]
4ppcys[c]
4vcoum[c]
5aizc[c]
5dpmev[c]
5fothf[c]
5mta[c]
5mthf[c]
5mthglu[c]
5mtr[c]
5odhf2a[c]
5pmev[c]
6pgc[c]
6pgg[c]
6pgl[c]
CPS_LPL2[c]
DNA_LPL[c]
LTA_LPL[c]
LTAala_LPL[c]
LTAglc_LPL[c]
MCOOH[c]
MCOSH[c]
MGD[c]
MPT[c]
Moco[c]
PGlac2[c]
PROT_LPL_v6.0[c]
PreZ[c]
RNA_LPL[c]
RTA[c]
RTAala[c]
RTAglc[c]
a-gal-D[c]
aaacp[c]
aacoa[c]
ac[c]
ac[e]
acald[c]
acald[e]
acamoxm[c]
accoa[c]
acetone[c]
acg5p[c]
acg5sa[c]
acgal6p[c]
acgala[e]
acgam[e]
acgam1p[c]
acgam6p[c]
acglu[c]
achms[c]
acmalt[c]
acmam[c]
acmama[c]
acmana[c]
acmanap[c]
acnam[c]
acorn[c]
acp[c]
acser[c]
actn-R[c]
actn-R[e]
actp[c]
ade[c]
ade[e]
adn[c]
adp[c]
adpglc[c]
adprib[c]
agly3p_LPL[c]
ahcys[c]
ahdt[c]
aicar[c]
air[c]
akg[c]
al26da[c]
ala-B[c]
ala-D[c]
ala-L[c]
ala-L[e]
alac-S[c]
alalac[c]
alatrna[c]
amet[c]
amp[c]
anth[c]
apoACP[c]
aps[c]
arab-L[c]
arab-L[e]
arg-L[c]
arg-L[e]
argsuc[c]
argtrna[c]
asn-L[c]
asn-L[e]
asntrna[c]
asp-D[c]
asp-L[c]
asp-L[e]
aspsa[c]
asptrna[c]
atp[c]
btd-RR[c]
btd-RR[e]
btn[c]
btn[e]
butacp[c]
bzal[c]
bzal[e]
camp[c]
cbasp[c]
cbp[c]
cdp[c]
cdpdag_LPL[c]
cdpglyc[c]
cdprbtl[c]
cellb[e]
chol[c]
chol[e]
chor[c]
cit[c]
cit[e]
citr-L[c]
clpn_LPL[c]
cmp[c]
co2[c]
co2[e]
coa[c]
cpocdacp[c]
csn[c]
csn[e]
ctp[c]
cys-L[c]
cys-L[e]
cysth-L[c]
cystrna[c]
cytd[c]
dad-2[c]
dadp[c]
dag_LPL[c]
damp[c]
datp[c]
db4p[c]
dcamp[c]
dcdp[c]
dcmp[c]
dctp[c]
dcyt[e]
ddeacp[c]
decacp[c]
dgdag_LPL[c]
dgdp[c]
dgmp[c]
dgsn[c]
dgtp[c]
dha[c]
dha[e]
dhap[c]
dhf[c]
dhnpt[c]
dhor-S[c]
dhpmp[c]
dhpt[c]
diact[c]
diact[e]
dimp[c]
din[c]
dmpp[c]
dnad[c]
dpcoa[c]
drib[c]
drib[e]
dtdp[c]
dtdp6dm[c]
dtdpddg[c]
dtdpddm[c]
dtdpglc[c]
dtmp[c]
dttp[c]
dudp[c]
dump[c]
duri[c]
dutp[c]
dxyl5p[c]
e4p[c]
eig3p[c]
etha[c]
etoh[c]
etoh[e]
f1p[c]
f6p[c]
fad[c]
fdp[c]
fgam[c]
fmet[c]
fmn[c]
fol[c]
fol[e]
for[c]
for[e]
fpram[c]
fprica[c]
frdp[c]
fru[c]
fru[e]
fuc-L[c]
fuc-L[e]
fum[c]
g1p[c]
g1p-B[c]
g3p[c]
g3pc[c]
g3pe[c]
g3pg[c]
g3pi[c]
g3ps[c]
g6p[c]
g6p-B[c]
gal[c]
gal1p[c]
galt[e]
galt1p[c]
gam1p[c]
gam6p[c]
gar[c]
gcald[c]
gdp[c]
gdptp[c]
glc-D[c]
glc-D[e]
glcn-D[c]
glcn-D[e]
gln-L[c]
gln-L[e]
glntrna[c]
glu-D[c]
glu-L[c]
glu-L[e]
glu5p[c]
glu5sa[c]
glucys[c]
glutrna[c]
gly[c]
gly[e]
glyald[c]
glyb[c]
glyb[e]
glyc[c]
glyc[e]
glyc-R[c]
glyc3p[c]
glyclt[c]
glyclt[e]
glycogen[c]
glytrna[c]
gmp[c]
grdp[c]
gsn[c]
gthox[c]
gthrd[c]
gtp[c]
gua[c]
gua[e]
h[c]
h[e]
h2o[c]
h2o[e]
h2o2[c]
h2s[c]
hco3[c]
hcys-L[c]
hdeacp[c]
hexacp[c]
his-L[c]
his-L[e]
hisp[c]
hista[c]
hista[e]
histd[c]
histrna[c]
hmgcoa[c]
hom-L[c]
hxan[c]
hxan[e]
idp[c]
idt[c]
ile-L[c]
ile-L[e]
iletrna[c]
imacp[c]
imlac[c]
imlac[e]
imp[c]
impyr[c]
indlac[c]
indlac[e]
indpyr[c]
inost[c]
ins[c]
ins[e]
ipdp[c]
itp[c]
lac-D[c]
lac-D[e]
lac-L[c]
lac-L[e]
lald-L[c]
lcts[c]
lcts[e]
leu-L[c]
leu-L[e]
leutrna[c]
lys-L[c]
lys-L[e]
lyspg_LPL[c]
lystrna[c]
mal-L[c]
mal-L[e]
malacp[c]
malcoa[c]
malt[c]
malt[e]
man[e]
man1p[c]
man6p[c]
melib[c]
melib[e]
mercppyr[c]
met-L[c]
met-L[e]
methal[c]
methal[e]
methf[c]
mettrna[c]
mev-R[c]
mi1p-D[c]
mlthf[c]
mn2[c]
mn2[e]
mnl[e]
mnl1p[c]
mql7[c]
mqn7[c]
n2ppn[c]
na1[c]
na1[e]
nac[c]
nac[e]
nad[c]
nadh[c]
nadp[c]
nadph[c]
ncam[c]
nh3[c]
nh3[e]
nh4[c]
nh4[e]
nicrnt[c]
no2[c]
no2[e]
no3[c]
no3[e]
o2[c]
o2[e]
oaa[c]
ocdacp[c]
octacp[c]
orn-L[c]
orot[c]
orot[e]
orot5p[c]
oxa[c]
pa_LPL[c]
pacald[c]
pacald[e]
pan4p[c]
pant-R[c]
pap[c]
paps[c]
pea[c]
pea[e]
pep[c]
pg_LPL[c]
pgp_LPL[c]
phe-L[c]
phe-L[e]
phenol[c]
phenol[e]
phetrna[c]
phlac[c]
phlac[e]
phom[c]
phpyr[c]
pi[c]
pi[e]
pnto-R[c]
pnto-R[e]
polypi[c]
ppaca[c]
pphn[c]
ppi[c]
pppi[c]
pram[c]
pran[c]
prbamp[c]
prbatp[c]
prfp[c]
prlp[c]
pro-L[c]
pro-L[e]
protrna[c]
prpp[c]
psd5p[c]
pser-L[c]
ptrc[c]
ptrc[e]
pyam5p[c]
pydam[c]
pydam[e]
pydx[c]
pydx5p[c]
pydxn[c]
pydxn[e]
pyr[c]
pyr[e]
r1p[c]
r5p[c]
raffin[c]
rbl-L[c]
rbt[c]
rbt5p[c]
rhcys[c]
rib-D[c]
rib-D[e]
ribflv[c]
ribflv[e]
ribflvRD[c]
rml[c]
rml1p[c]
rmn[c]
ru5p-D[c]
ru5p-L[c]
s7p[c]
sbt-D[c]
sbt-D[e]
sbt-L[c]
sbt6p[c]
ser-D[c]
ser-L[c]
ser-L[e]
sertrna[c]
skm[c]
skm5p[c]
sl26da[c]
sl2a6o[c]
so4[c]
so4[e]
spmd[c]
spmd[e]
srb-L[c]
suc6p[c]
succ[c]
succ[e]
succoa[c]
sucr[c]
sucr[e]
sucsal[c]
tartr-L[c]
tdeacp[c]
thdp[c]
thf[c]
thfglu[c]
thglu[c]
thm[c]
thm[e]
thmmp[c]
thmpp[c]
thr-L[c]
thr-L[e]
thrtrna[c]
thymd[c]
thymd[e]
trdox[c]
trdrd[c]
tre[e]
tre6p[c]
trnaala[c]
trnaarg[c]
trnaasn[c]
trnaasp[c]
trnacys[c]
trnaglu[c]
trnagly[c]
trnahis[c]
trnaile[c]
trnaleu[c]
trnalys[c]
trnamet[c]
trnaphe[c]
trnapro[c]
trnaser[c]
trnathr[c]
trnatrp[c]
trnatyr[c]
trnaval[c]
trp-L[c]
trp-L[e]
trptrna[c]
tyr-L[c]
tyr-L[e]
tyrtrna[c]
uAgl[c]
uaagmdalac[c]
uaccg[c]
uacgam[c]
uacmam[c]
uagmdalac[c]
uama[c]
uamag[c]
uamr[c]
udcp[c]
udcpdp[c]
udcpp[c]
udp[c]
udpg[c]
udpgal[c]
udpgalfur[c]
ugmd[c]
ugmdalac[c]
ump[c]
unRTA[c]
unaga[c]
unagama[c]
unagamagp[c]
ura[c]
ura[e]
uri[c]
utp[c]
val-L[c]
val-L[e]
valtrna[c]
xan[c]
xan[e]
xmp[c]
xtsn[c]
xu5p-D[c]
(S)-3-hydroxybutanoyl-CoA[c]	added, butyrate fermentation
Crotonoyl-CoA[c]	added, butyrate fermentation
Butanoyl-CoA[c]	added, butyrate fermentation
Butanoylphosphate[c]	added, butyrate fermentation
Butyrate[c]	added, butyrate fermentation
Butyrate[e]	added, butyrate fermentation
(R)-Methylmalonyl-CoA[c]	added, propionate fermentation
(S)-Methylmalonyl-CoA[c]	added, propionate fermentation
Propanoyl-CoA[c]	added, propionate fermentation
Propionate[c]	added, propionate fermentation
Propionate[e]	added, propionate fermentation
Lactoyl-CoA[c]	added, acrylate pathway
Acryloyl-CoA[c]	added, acrylate pathway
Corrinoid[c]	added, Wood-Ljungdahl pathway
Methylcorrinoid[c]	added, Wood-Ljungdahl pathway
CO[c]	added, Wood-Ljungdahl pathway
CO[e]	added, Wood-Ljungdahl pathway
ferredoxin_reduced[c]	added, Wood-Ljungdahl pathway
ferredoxin_oxidized[c]	added, Wood-Ljungdahl pathway
